# Supplementary material for: A large-scale solar dynamics observatory image dataset for computer vision applications
Source: Sci Data. 2017 Jul 25;4:170096. doi: 10.1038/sdata.2017.96 (PMC5525637; doi:10.1038/sdata.2017.96)
Supplement: Supplementary file 1 [file sdata201796-isa1.zip]

Archive with 3 entries (3 files):
- i_Investigation.txt
- s_study_Kucuk.txt
- a_assay_Kucuk.txt
