# Supplementary material for: A large-scale solar dynamics observatory image dataset for computer vision applications
Source: Sci Data. 2017 Jul 25;4:170096. doi: 10.1038/sdata.2017.96 (PMC5525637; doi:10.1038/sdata.2017.96)
Supplement: Supplementary file 1 [file sdata201796-isa1.zip › i_Investigation.txt]

# Investigation File generated for Scientific Data with Investigation File Authoring Tool version 0.1.0 on 30/06/2017 - This metadata file is CC0
ONTOLOGY SOURCE REFERENCE
Term Source Name	ENVO	UO	ERO	OBI	NPO
Term Source File	http://data.bioontology.org/ontologies/ENVO	http://data.bioontology.org/ontologies/UO	http://data.bioontology.org/ontologies/ERO	http://data.bioontology.org/ontologies/OBI	http://data.bioontology.org/ontologies/NPO
Term Source Version	releases/2014-09-16	unknown	2013-08-02	2014-08-18	2011-12-08 (yyyy-mm-dd)
Term Source Description	Environment Ontology	Units of Measurement Ontology	Eagle-I Research Resource Ontology	Ontology for Biomedical Investigations	NanoParticle Ontology
INVESTIGATION
Investigation Identifier
Investigation Title
Investigation Description
Investigation Submission Date
Investigation Public Release Date
INVESTIGATION PUBLICATIONS
Investigation PubMed ID
Investigation Publication DOI
Investigation Publication Author List
Investigation Publication Title
Investigation Publication Status
Investigation Publication Status Term Accession Number
Investigation Publication Status Term Source REF
INVESTIGATION CONTACTS
Investigation Person Last Name
Investigation Person Mid Initials
Investigation Person First Name
Investigation Person Address
Investigation Person Phone
Investigation Person Fax
Investigation Person Email
Investigation Person Affiliation
Investigation Person Roles
Investigation Person Roles Term Accession Number
Investigation Person Roles Term Source REF
STUDY
Study Identifier	10.1038/sdata.2017.96
Study Title	A large-scale solar dynamics observatory image dataset for computer vision applications
Study Submission Date	06/12/2016
Study Public Release Date	25/07/2017
Study Description	http://www.nature.com/articles/sdata201796#abstract
Study File Name	s_study_Kucuk.txt
Comment[Subject Keywords]	///;//
Comment[Manuscript Licence]	CC BY-4.0
Comment[Experimental Metadata Licence]	CC0
Comment[Supplementary Information File Name]	
Comment[Supplementary Information File Type]	x-zip-compressed
Comment[Supplementary Information File URL]	http://www.nature.com/articles/sdata201796#supplementary-information
Comment[Data Repository]	Harvard Dataverse;Harvard Dataverse;Harvard Dataverse;Harvard Dataverse;Harvard Dataverse;Harvard Dataverse;Harvard Dataverse;Harvard Dataverse
Comment[Data Record Accession]	doi:10.7910/DVN/BDRJRZ;doi:10.7910/DVN/AVA3F3;doi:10.7910/DVN/HYJTFW;doi:10.7910/DVN/FVEFXI;doi:10.7910/DVN/ZL9ZRV;doi:10.7910/DVN/LGKQSG;doi:10.7910/DVN/OROOPU;doi:10.7910/DVN/TECTSL
Comment[Data Record URI]	http://dx.doi.org/10.7910/DVN/BDRJRZ;http://dx.doi.org/10.7910/DVN/AVA3F3;http://dx.doi.org/10.7910/DVN/HYJTFW;http://dx.doi.org/10.7910/DVN/FVEFXI;http://dx.doi.org/10.7910/DVN/ZL9ZRV;http://dx.doi.org/10.7910/DVN/LGKQSG;http://dx.doi.org/10.7910/DVN/OROOPU;http://dx.doi.org/10.7910/DVN/TECTSL
STUDY DESIGN DESCRIPTORS
Study Design Type	data integration objective	observation design
Study Design Type Term Accession Number	ERO:0100092	OBI:0300311
Study Design Type Term Source REF	ERO	OBI
STUDY PUBLICATIONS
Study PubMed ID	""
Study Publication DOI	doi:10.1109/DICTA.2010.94
Study Publication Author List	""
Study Publication Title	""
Study Publication Status	published
Study Publication Status Term Accession Number	
Study Publication Status Term Source REF	
STUDY FACTORS
Study Factor Name	image wavelength
Study Factor Type	wavelength
Study Factor Type Term Accession Number	http://purl.org/obo/owl/PATO#PATO_0001242
Study Factor Type Term Source REF	NPO
STUDY ASSAYS
Study Assay Measurement Type	solar activity
Study Assay Measurement Type Term Accession Number	""
Study Assay Measurement Type Term Source REF	""
Study Assay Technology Type	digital imaging
Study Assay Technology Type Term Accession Number	ERO:0001268
Study Assay Technology Type Term Source REF	ERO
Study Assay Technology Platform	""
Study Assay File Name	a_assay_Kucuk.txt
STUDY PROTOCOLS
Study Protocol Name	Event Records From HEK	High-resolution Solar Images	Image Parameters
Study Protocol Type	selection	digital imaging	protocol
Study Protocol Type Term Accession Number	OBI:0001928	ERO:0001268	OBI:0000272
Study Protocol Type Term Source REF	OBI	ERO	OBI
Study Protocol Description			
Study Protocol URI	""	""	""
Study Protocol Version			
Study Protocol Parameters Name	""	""	wavelength
Study Protocol Parameters Name Term Accession Number	""	""	""
Study Protocol Parameters Name Term Source REF	""	""	""
Study Protocol Components Name	""	""	""
Study Protocol Components Type	""	""	""
Study Protocol Components Type Term Accession Number	""	""	""
Study Protocol Components Type Term Source REF	""	""	""
STUDY CONTACTS
Study Person Last Name	Kucuk	Banda	Angryk
Study Person First Name	Ahmet	Juan M.	Rafal A.
Study Person Mid Initials			
Study Person Email	akucuk1@cs.gsu.edu	""	""
Study Person Phone			
Study Person Fax			
Study Person Address			
Study Person Affiliation	Department of Computer Science, Georgia State University Atlanta 30302-3987, USA	Department of Computer Science, Georgia State University Atlanta 30302-3987, USA	Department of Computer Science, Georgia State University Atlanta 30302-3987, USA
Study Person Roles			
Study Person Roles Term Accession Number			
Study Person Roles Term Source REF			
Comment[Study Person ORCID]			
Comment[Funder]			
Comment[FundRef ID]			
Comment[Funder Term Source REF]			
Comment[Grant Identifier]			
