# Supplementary material for: A large-scale solar dynamics observatory image dataset for computer vision applications
Source: Sci Data. 2017 Jul 25;4:170096. doi: 10.1038/sdata.2017.96 (PMC5525637; doi:10.1038/sdata.2017.96)
Supplement: Supplementary file 1 [file sdata201796-isa1.zip › s_study_Kucuk.txt]

Source Name	Characteristics[geographical location]	Term Source REF	Term Accession Number	Characteristics[environment type]	Term Source REF	Term Accession Number	Protocol REF	Comment[number of events]	Sample Name	Factor Value[image wavelength]
Atmospheric Imaging Assembly_AIA	Sun			star	ENVO	ENVO:01000801	Event Records From HEK	97,022	ActiveRegion	wavelength
Atmospheric Imaging Assembly_AIA	Sun			star	ENVO	ENVO:01000801	Event Records From HEK	94,693	CoronalHole	wavelength
Atmospheric Imaging Assembly_AIA	Sun			star	ENVO	ENVO:01000801	Event Records From HEK	59,069	Flare	wavelength
Atmospheric Imaging Assembly_AIA	Sun			star	ENVO	ENVO:01000801	Event Records From HEK	18,319	Sigmoid	wavelength
