# Supplementary material for: A large-scale solar dynamics observatory image dataset for computer vision applications
Source: Sci Data. 2017 Jul 25;4:170096. doi: 10.1038/sdata.2017.96 (PMC5525637; doi:10.1038/sdata.2017.96)
Supplement: Supplementary file 1 [file sdata201796-isa1.zip › a_assay_Kucuk.txt]

Sample Name	Protocol REF	Protocol REF	Parameter Value[wavelength]	Unit	Term Source REF	Term Accession Number	Assay Name	Raw Data File	Comment[Data Repository]	Comment[Data Record Accession]	Comment[Data Record URI]	Factor Value[image wavelength]
ActiveRegion	High-resolution Solar Images	Image Parameters					LSDO Event Records_AR	LSDO Event Records	Harvard Dataverse	doi:10.7910/DVN/BDRJRZ	http://dx.doi.org/10.7910/DVN/BDRJRZ
CoronalHole	High-resolution Solar Images	Image Parameters					LSDO Event Records_CH	LSDO Event Records	Harvard Dataverse	doi:10.7910/DVN/BDRJRZ	http://dx.doi.org/10.7910/DVN/BDRJRZ
Flare	High-resolution Solar Images	Image Parameters					LSDO Event Records_FL	LSDO Event Records	Harvard Dataverse	doi:10.7910/DVN/BDRJRZ	http://dx.doi.org/10.7910/DVN/BDRJRZ
Sigmoid	High-resolution Solar Images	Image Parameters					LSDO Event Records_SG	LSDO Event Records	Harvard Dataverse	doi:10.7910/DVN/BDRJRZ	http://dx.doi.org/10.7910/DVN/BDRJRZ
CoronalHole	High-resolution Solar Images	Image Parameters	211	angstrom	UO	UO:0000019	LSDO images at wavelength 211A_CH	Full disk AIA images at wavelength 211Å	Harvard Dataverse	doi:10.7910/DVN/AVA3F3	http://dx.doi.org/10.7910/DVN/AVA3F3	211 Angstrom
CoronalHole	High-resolution Solar Images	Image Parameters	193	angstrom	UO	UO:0000019	LSDO images at wavelength 193A_CH	Full disk AIA images at wavelength 193Å	Harvard Dataverse	doi:10.7910/DVN/HYJTFW	http://dx.doi.org/10.7910/DVN/HYJTFW	193 Angstrom
CoronalHole	High-resolution Solar Images	Image Parameters	171	angstrom	UO	UO:0000019	LSDO images at wavelength 171A_CH	Full disk AIA images at wavelength 171Å	Harvard Dataverse	doi:10.7910/DVN/FVEFXI	http://dx.doi.org/10.7910/DVN/FVEFXI	171 Angstrom
Flare	High-resolution Solar Images	Image Parameters	211	angstrom	UO	UO:0000019	LSDO images at wavelength 211A_FL	Full disk AIA images at wavelength 211Å	Harvard Dataverse	doi:10.7910/DVN/AVA3F3	http://dx.doi.org/10.7910/DVN/AVA3F3	211 Angstrom
Flare	High-resolution Solar Images	Image Parameters	335	angstrom	UO	UO:0000019	LSDO images at wavelength 335A_FL	Full disk AIA images at wavelength 335Å	Harvard Dataverse	doi:10.7910/DVN/ZL9ZRV	http://dx.doi.org/10.7910/DVN/ZL9ZRV	335 Angstrom
Flare	High-resolution Solar Images	Image Parameters	304	angstrom	UO	UO:0000019	LSDO images at wavelength 304A_FL	Full disk AIA images at wavelength 304Å	Harvard Dataverse	doi:10.7910/DVN/LGKQSG	http://dx.doi.org/10.7910/DVN/LGKQSG	304 Angstrom
Flare	High-resolution Solar Images	Image Parameters	193	angstrom	UO	UO:0000019	LSDO images at wavelength 193A_FL	Full disk AIA images at wavelength 193Å	Harvard Dataverse	doi:10.7910/DVN/HYJTFW	http://dx.doi.org/10.7910/DVN/HYJTFW	193 Angstrom
Flare	High-resolution Solar Images	Image Parameters	171	angstrom	UO	UO:0000019	LSDO images at wavelength 171A_FL	Full disk AIA images at wavelength 171Å	Harvard Dataverse	doi:10.7910/DVN/FVEFXI	http://dx.doi.org/10.7910/DVN/FVEFXI	171 Angstrom
Flare	High-resolution Solar Images	Image Parameters	94	angstrom	UO	UO:0000019	LSDO images at wavelength 94A_FL	Full disk AIA images at wavelength 94Å	Harvard Dataverse	doi:10.7910/DVN/OROOPU	http://dx.doi.org/10.7910/DVN/OROOPU	94 Angstrom
Sigmoid	High-resolution Solar Images	Image Parameters	94	angstrom	UO	UO:0000019	LSDO images at wavelength 94A_SG	Full disk AIA images at wavelength 94Å	Harvard Dataverse	doi:10.7910/DVN/OROOPU	http://dx.doi.org/10.7910/DVN/OROOPU	94 Angstrom
Sigmoid	High-resolution Solar Images	Image Parameters	171	angstrom	UO	UO:0000019	LSDO images at wavelength 171A_SG	Full disk AIA images at wavelength 171Å	Harvard Dataverse	doi:10.7910/DVN/FVEFXI	http://dx.doi.org/10.7910/DVN/FVEFXI	171 Angstrom
Sigmoid	High-resolution Solar Images	Image Parameters	131	angstrom	UO	UO:0000019	LSDO images at wavelength 131A_SG	Full disk AIA images at wavelength 131Å	Harvard Dataverse	doi:10.7910/DVN/TECTSL	http://dx.doi.org/10.7910/DVN/TECTSL	131 Angstrom
ActiveRegion	High-resolution Solar Images	Image Parameters	171	angstrom	UO	UO:0000019	LSDO images at wavelength 171A_AR	Full disk AIA images at wavelength 171Å	Harvard Dataverse	doi:10.7910/DVN/FVEFXI	http://dx.doi.org/10.7910/DVN/FVEFXI	171 Angstrom
